# Supplementary material for: An explanation of the relationship between mass, metabolic rate and characteristic length for placental mammals
Source: PeerJ. 2015 Sep 3;3:e1228. doi: 10.7717/peerj.1228 (PMC4562252; doi:10.7717/peerj.1228)
Supplement: Data S2 [file peerj-03-1228-s002.xls]

## Sheet: Sheet1
Mass, shoulder height, head and body length from Nowak RM. (1999) Walker's Mammals of the World . Baltimore: John Hopkins.
					Common		Shoulder		Page
Order	Family	Genus	Species		Name	Mass (g)	Height(mm)	Length(mm)	Number
						W	l	L
Rodentia	Aplodontiidae	Aplodontia	rufa		Mtn Beaver	774	120	300	1245
Rodentia	Aplodontiidae	Aplodontia	rufa		Mtn Beaver	838	120	400
Rodentia	Sciuridae	Glaucomys			NW Fly Squirrels	50		216	1297
Rodentia	Sciuridae	Glaucomys			NW Fly Squirrels	185		268	1297
Rodentia	Sciuridae	Tamiasciurus			Red Squirrels	141		165	1271
Rodentia	Sciuridae	Tamiasciurus			Red Squirrels	312		230	1271
Rodentia	Sciuridae	Sciurus			Tree Squirrels	200		200	1265
Rodentia	Sciuridae	Sciurus			Tree Squirrels	1000		315	1265
Rodentia	Sciuridae	Tamias			W. Amer Chipmunks	25		80	1250
Rodentia	Sciuridae	Tamias			W. Amer Chipmunks	125		160	1250
Rodentia	Sciuridae	Tamias	striatus		E. Amer Chipmunks	70		137	1248
Rodentia	Sciuridae	Tamias	striatus		E. Amer Chipmunks	142		186	1248
Rodentia	Sciuridae	Funisciurus			Rope Squirrel	154		135	1277
Rodentia	Sciuridae	Funisciurus			Rope Squirrel	336		260
Rodentia	Sciuridae	Ammospermophilus			Antelope Ground Squirrels	99		137	1253
Rodentia	Sciuridae	Ammospermophilus			Antelope Ground Squirrels	142		168	1253
Rodentia	Sciuridae	Spermophilus			Ground Squirrel	85		130	1255
Rodentia	Sciuridae	Spermophilus				1000		406
Rodentia	Sciuridae	Paraxerus	alexandri		African Bush Squirrels	37		90	1279
Rodentia	Sciuridae	Paraxerus	alexandri		African Bush Squirrels	72		120	1279
Rodentia	Sciuridae	Paraxerus	lucifer		African Bush Squirrels	670		218	1279
Rodentia	Sciuridae	Paraxerus	lucifer		African Bush Squirrels	700		315	1279
Rodentia	Sciuridae	Heliosciurus			Sun Squirrels	205		153	1281
Rodentia	Sciuridae	Heliosciurus			Sun Squirrels	377		270	1281
Rodentia	Sciuridae	Xerus			African Ground Squirrels	300		203	1262
Rodentia	Sciuridae	Xerus				945		463
Rodentia	Sciuridae	Cynomys			Prairie Dogs	700		280	1258
Rodentia	Sciuridae	Cynomys			Prairie Dogs	1400		330	1258
Rodentia	Sciuridae	Marmota			Marmots	3000		300	1251
Rodentia	Sciuridae	Marmota			Marmots	7500		600	1251
Rodentia	Castoridae	Castor			Beaver	12000		600	1306
Rodentia	Castoridae	Castor				25000		800	1306
Rodentia	Heteromyidae	Microdipodops			Kangaroo Mice	10.2		66	1324
Rodentia	Heteromyidae	Microdipodops				16.8		77
Rodentia	Heteromyidae	Dipodomys			Kangaroo Rats	35		100	1326
Rodentia	Heteromyidae	Dipodomys				180		200
Rodentia	Heteromyidae	Heteromys				37		113	1320
Rodentia	Heteromyidae	Heteromys				110		182
Rodentia	Heteromyidae	Perognathus			Silky Pocket Mice	7		60	1322
Rodentia	Heteromyidae	Perognathus				28		90
Rodentia	Heteromyidae	Chaetodipus				15		80	1323
Rodentia	Heteromyidae	Chaetodipus				47		125
Rodentia	Geomyidae	Thomomys			W. Pocket Gophers	45		115	1311
Rodentia	Geomyidae	Thomomys				545		305
Rodentia	Geomyidae	Geomys			E. Pocket Gophers	300		130	1313
Rodentia	Geomyidae	Geomys				450		240
Rodentia	Dipodidae	Jaculus			Desert Jerboas	55		95	1339
Rodentia	Dipodidae	Jaculus				134		160
Rodentia	Dipodidae	Napaeozapus	insignis		Woodland Jumping Mice	17		80	1333
Rodentia	Dipodidae	Napaeozapus	insignis			26		100	1333
Rodentia	Dipodidae	Zapus			Jumping Mice	13		75	1331
Rodentia	Dipodidae	Zapus				23		110
Rodentia	Spalacidae	Cannomys	badius		Lesser Bamboo Rat	500		147	1443
Rodentia	Spalacidae	Cannomys	badius			800		265	1443
Rodentia	Spalacidae	Spalax			Ukrainian Blind Mole-rats	215		170	1426
Rodentia	Spalacidae	Spalax				570		350
Rodentia	Spalacidae	Tachyoryctes				160		160	1444
Rodentia	Spalacidae	Tachyoryctes				280		260
Rodentia	Nesomyidae	Saccostomus			African Pouched Rats	40		94	1494
Rodentia	Nesomyidae	Saccostomus				85		188
Rodentia	Nesomyidae	Malacothrix	typica		Gerbil Mouse	7		65	1488
Rodentia	Nesomyidae	Malacothrix	typica			20		95
Rodentia	Nesomyidae	Steatomys			Fat Mice	5		65	1490
Rodentia	Nesomyidae	Steatomys				70		145
Rodentia	Nesomyidae	Mystromys	albicaudatus		White-tailed Rat	75		105	1425
Rodentia	Nesomyidae	Mystromys	albicaudatus		White-tailed Rat	111		184	1425
Rodentia	Cricetidae	Microtus			Voles	17		83	1472
Rodentia	Cricetidae	Microtus				170		178
Rodentia	Cricetidae	Myodes			Bank Voles	15		70	1460
Rodentia	Cricetidae	Myodes			Bank Voles	40		112	1460
Rodentia	Cricetidae	Phenacomys	intermedius		Heather Voles	25		90	1466
Rodentia	Cricetidae	Phenacomys	intermedius		Heather Voles	40		117	1466
Rodentia	Cricetidae	Myopus	schisticolor	Myodes schisticolor	Wood Lemming	20		75	1482
Rodentia	Cricetidae	Myopus	schisticolor	Myodes schisticolor	Wood Lemming	30		110	1482
Rodentia	Cricetidae	Lemmiscus	curtatus		Sagebrush Vole	17		90	1475
Rodentia	Cricetidae	Lemmiscus	curtatus			38		130
Rodentia	Cricetidae	Lemmus				40		100	1481
Rodentia	Cricetidae	Lemmus				112		135
Rodentia	Cricetidae	Dicrostonyx				30		100	1480
Rodentia	Cricetidae	Dicrostonyx				112		157
Rodentia	Cricetidae	Arvicola			Water Voles	70		120	1467
Rodentia	Cricetidae	Arvicola				250		220
Rodentia	Cricetidae	Neofiber			Round-tailed Muskrat	187		163	1477
Rodentia	Cricetidae	Neofiber				357		227
Rodentia	Cricetidae	Ondatra	zibethicus			681		229	1478
Rodentia	Cricetidae	Ondatra	zibethicus			1816		325
Rodentia	Cricetidae	Cricetus	cricetus		Common Hamster	112		200	1419
Rodentia	Cricetidae	Cricetus	cricetus			908		340
Rodentia	Cricetidae	Reithrodontomys			American Harvest Mice	6		50	1364
Rodentia	Cricetidae	Reithrodontomys				20		145	1364
Rodentia	Cricetidae	Peromyscus			Deer Mice	15		70	1362
Rodentia	Cricetidae	Peromyscus			Deer Mice	110		170	1362
Rodentia	Cricetidae	Scotinomys	teguina		Brown Mice	12		80	1355
Rodentia	Cricetidae	Scotinomys	xerampelinus		Brown Mice	15		85
Rodentia	Cricetidae	Onychomys			Grasshopper Mice	30		90	1357
Rodentia	Cricetidae	Ochrotomys				60		130
Rodentia	Cricetidae	Megadontomys			Thomas's Deer Mouse	61		150	1356
Rodentia	Cricetidae	Megadontomys				113		166
Rodentia	Cricetidae	Neotoma			Pack Rats	199		150	1351
Rodentia	Cricetidae	Neotoma				450		230
Rodentia	Cricetidae	Eligmodontia			Highland Desert Mice	7		65	1404
Rodentia	Cricetidae	Eligmodontia				31		105
Rodentia	Cricetidae	Abrothrix			none	15		71	1390
Rodentia	Cricetidae	Abrothrix				60		145
Rodentia	Cricetidae	Oligoryzomys			Pigmy Rice Rats	9		70	1369
Rodentia	Cricetidae	Oligoryzomys				40		110
Rodentia	Cricetidae	Phyllotis	xanthopygus	Phyllotis rupestris		20		70	1406
Rodentia	Cricetidae	Phyllotis	xanthopygus	Phyllotis rupestris		100		150
Rodentia	Cricetidae	Chelemys			Greater Long-clawed Mice	46		108	1397
Rodentia	Cricetidae	Chelemys				96		146
Rodentia	Cricetidae	Loxodontomys	micropus		none	45		110	1408
Rodentia	Cricetidae	Loxodontomys	micropus			105		157
Rodentia	Cricetidae	Sigmodon			Cotton Rats	70		125	1413
Rodentia	Cricetidae	Sigmodon				211		200
Rodentia	Muridae	Acomys			Spiny Mice	11		70	1591
Rodentia	Muridae	Acomys				90		175
Rodentia	Muridae	Gerbillus			N. Pigmy Gerbils	10		50	1447
Rodentia	Muridae	Gerbillus				63		130
Rodentia	Muridae	Desmodillus	auricularis		Cape Short-eared Gerbil	39		90	1452
Rodentia	Muridae	Desmodillus	auricularis			70		125
Rodentia	Muridae	Tatera			Large Naked-soled Gerbils	30		90	1450
Rodentia	Muridae	Tatera				227		200	1504
Rodentia	Muridae	Micromys	minutus		Old World Harvest Mouse	5		55
Rodentia	Muridae	Micromys	minutus			7		75
Rodentia	Muridae	Mus	minutoides		Mice	2.5		45	1606
Rodentia	Muridae	Mus	minutoides			12		82
Rodentia	Muridae	Pseudomys			Australian Native Mice	12		60	1559
Rodentia	Muridae	Pseudomys				90		160
Rodentia	Muridae	Apodemus			Old World Wood and Field Mice	15		60	1500
Rodentia	Muridae	Apodemus				50		150
Rodentia	Muridae	Mus	musculus		Mice	12		65	1606
Rodentia	Muridae	Mus	musculus			30		95
Rodentia	Muridae	Mus			6 Thai species	12		74	1606
Rodentia	Muridae	Mus			6 Thai species	34		110
Rodentia	Muridae	Notomys			Jerboa Mice	20		91	1563
Rodentia	Muridae	Notomys				50		177
Rodentia	Muridae	Rhabdomys	pumilio		Four-striped Grass Mouse	80		90	1595
Rodentia	Muridae	Mastomys	natalensis			135		137
Rodentia	Muridae	Lemniscomys			Striped Grass Mice	18		83	1596
Rodentia	Muridae	Lemniscomys				68		140
Rodentia	Muridae	Golunda	ellioti		Coffee Rat	50		110	1564
Rodentia	Muridae	Golunda	ellioti			80		155
Rodentia	Muridae	Micaelamys			Bush Rats	63		100	1600
Rodentia	Muridae	Micaelamys				150		184
Rodentia	Muridae	Rattus	norvegicus		Rat	400		300	1519
Rodentia	Muridae	Stochomys	longicaudatus		Target Rat	45		120	1599
Rodentia	Muridae	Stochomys	longicaudatus			104		172
Rodentia	Muridae	Rattus	exulans		Rat	37		80	1519
Rodentia	Muridae	Otomys		Myotomys irroratus	African Swamp Rats	60		124	1439
Rodentia	Muridae	Otomys		Myotomys irroratus		225		217
Rodentia	Muridae	Thallomys			Acacia Rats	63		120	1581
Rodentia	Muridae	Thallomys				100		160
Rodentia	Muridae	Hydromys			Water Rats	300		119	1611
Rodentia	Muridae	Hydromys				1300		350
Rodentia	Muridae	Uromys			Giant Naked-tailed Rats	350		204	1546
Rodentia	Muridae	Uromys				1020		335
Rodentia	Pedetidae	Pedetes	capensis		Springhare	3000		350	1620
Rodentia	Pedetidae	Pedetes	capensis			4000		430
Rodentia	Bathyergidae	Cryptomys	hottentotus		Common Mole-rat	46		90	1637
Rodentia	Bathyergidae	Bathyergus	janetta		Dune Nole-rat	332		175	1640
Rodentia	Bathyergidae	Bathyergus	suillus		Dune Nole-rat	933		330	1640
Rodentia	Bathyergidae	Heterocephalus	glaber		Sand Puppy	30		80	1642
Rodentia	Bathyergidae	Heterocephalus	glaber			80		92
Rodentia	Hystricidae	Hystrix			Old World Porcupines	3800		420	1646
Rodentia	Hystricidae	Hystrix				5400		665
Rodentia	Erethizontidae	Coendou			Prehensile-tailed Porcupines	900		300	1654
Rodentia	Erethizontidae	Coendou				5000		600
Rodentia	Erethizontidae	Erethizon	dorsata		N. American Porcupine	3500		645	1656
Rodentia	Erethizontidae	Erethizon	dorsata			7000		680
Rodentia	Chinchillidae	Chinchilla			Chinchillas	500		225	1662
Rodentia	Chinchillidae	Chinchilla				800		380
Rodentia	Chinchillidae	Lagidium	peruanum		Mtn Viscachas	900		300	1661
Rodentia	Chinchillidae	Lagidium				3000		450
Rodentia	Chinchillidae	Lagostomus	maximus		Plains Viscacha	2000		470	1659
Rodentia	Chinchillidae	Lagostomus	maximus			8000		660
Rodentia	Caviidae	Microcavia	australis		Mtn Cavies	200		200	1665
Rodentia	Caviidae	Microcavia	australis			500		220
Rodentia	Caviidae	Galea			Yellow-toohed Cavies	300		150	1666
Rodentia	Caviidae	Galea				600		250
Rodentia	Caviidae	Cavia			Guinea Pigs	500		200	1669
Rodentia	Caviidae	Cavia				1500		400
Rodentia	Caviidae	Dolichotis	patagonum		Patagonian Cavie	16000		750	1670
Rodentia	Caviidae	Hydrochoeris	hydrochaeris		Capybara	27000	500	1000	1672
Rodentia	Caviidae	Hydrochoeris	hydrochaeris			79000		1300
Rodentia	Dasyproctidae	Myoprocta			Acouchis	600		320	1676
Rodentia	Dasyproctidae	Myoprocta				1300		380
Rodentia	Dasyproctidae	Dasyprocta			Agoutis	1300		415	1674
Rodentia	Dasyproctidae	Dasyprocta				4000		620
Rodentia	Cuniculidae	Cuniculus			Pacas	6300		600	1676
Rodentia	Cuniculidae	Cuniculus				12000		795
Rodentia	Ctenomyidae	Ctenomys			Tuco-tucos	100		150	1679
Rodentia	Ctenomyidae	Ctenomys				700		250
Rodentia	Octodontidae	Octomys	mimax		Viscacha Rat	121		140	1683
Rodentia	Octodontidae	Octomys	mimax			144		182
Rodentia	Octodontidae	Spalacopus	cyanus		Coruro	60		115	1683
Rodentia	Octodontidae	Spalacopus	cyanus			120		165
Rodentia	Octodontidae	Octodontomys	gliroides		Chozchoz	158		170	1682
Rodentia	Echimyidae	Thrichomys	apereoides		Punare	247		200	1693
Rodentia	Echimyidae	Thrichomys	apereoides			500		290
Rodentia	Myocastoridae	Myocastor	coypus		Nutria	5000		430	1712
Rodentia	Myocastoridae	Myocastor	coypus			10000		635
Rodentia	Capromyidae	Geocapromys			Bahaman Hutias	1000		330	1706
Rodentia	Capromyidae	Geocapromys				2000		455
Rodentia	Capromyidae	Capromys	pilorides			2800		316	1706
Rodentia	Capromyidae	Capromys	pilorides			8500		604
Rodentia	Sciuridae	Tamias	minimus		W. Amer Chipmunks	25		80	1250
Rodentia	Sciuridae	Tamias	amoenus		W. Amer Chipmunks	125		160	1250
Rodentia	Sciuridae	Tamias	palmeri		W. Amer Chipmunks	25		80	1250
Rodentia	Sciuridae	Tamias	speciosus		W. Amer Chipmunks	125		160	1250
Rodentia	Sciuridae	Tamias	merriami		W. Amer Chipmunks	25		80	1250
